# Supplementary material for: Multicenter Study of the Risk Factors and Outcomes of Bloodstream Infections Caused by Carbapenem-Non-Susceptible Acinetobacter baumannii in Indonesia
Source: Trop Med Infect Dis. 2022 Jul 31;7(8):161. doi: 10.3390/tropicalmed7080161 (PMC9412432; doi:10.3390/tropicalmed7080161)
Supplement: Supplementary file 1 [file tropicalmed-07-00161-s001.zip]

Archive with 1 entries (1 files):
- tropicalmed-1812709-supplementary.pdf
